# Supplementary material for: Supercritical Fluid Extraction of Phenolic Compounds from Mango (Mangifera indica L.) Seed Kernels and Their Application as an Antioxidant in an Edible Oil
Source: Molecules. 2021 Dec 11;26(24):7516. doi: 10.3390/molecules26247516 (PMC8703722; doi:10.3390/molecules26247516)
Supplement: Supplementary file 1 [file molecules-26-07516-s001.zip]

Archive with 1 entries (1 files):
- molecules-1479927-supplementary.pdf
